# Supplementary material for: Normalized Workflow to Optimize Hybrid De Novo Transcriptome Assembly for Non-Model Species: A Case Study in Lilium ledebourii (Baker) Boiss
Source: Plants (Basel). 2022 Sep 10;11(18):2365. doi: 10.3390/plants11182365 (PMC9503428; doi:10.3390/plants11182365)
Supplement: Supplementary file 1 [file plants-11-02365-s001.zip]

Archive with 3 entries (3 files):
- supplementary figures.pdf
- Table S1.pdf
- Table S2.xlsx
